# Supplementary material for: The long non-coding RNA βFaar regulates islet β-cell function and survival during obesity in mice
Source: Nat Commun. 2021 Jun 28;12:3997. doi: 10.1038/s41467-021-24302-6 (PMC8238983; doi:10.1038/s41467-021-24302-6)
Supplement: Supplementary file 4 — Source data [file 41467_2021_24302_MOESM4_ESM.xlsx]

## Sheet: Fig.1
b
V1	V2	V3	V4
0.00237696	0.00143308	0.00431525	0.00569272
0.00211274	0.00135578	0.00431525	0.00601731
0.00220246	0.000913273	0.00426961	0.00649405
c
islet	pancreas	BAT	liver	WAT	muscle	heart	kindey	brain
1.04488	0.434125	0.185137	0.183858	0.189465	0.055681	0.078201	0.223145	0.16365
0.974905	0.362611	0.094514	0.132739	0.279322	0.071463	0.164178	0.247626	0.093175
0.981686	0.462166	0.140308	0.11636	0.257028	0.057645	0.087981	0.261721	0.11365
d							e			f
22-25	28-30	33-35	38-40	42-45	48-50		NCD	HFD		control	db/db
1.10632	0.868001	0.7418	0.511368	0.455577	0.378693		1.10701	0.25376		0.9738	0.1512
0.969806	0.963107	0.752155	0.579321	0.437019	0.329672		1.00463	0.196546		1.0331	0.1281
0.923874	0.898611	0.77868	0.555722	0.449305	0.360758		0.899171	0.247147		0.97831	0.1371
g					h
pancreas	islet	exocrine glands				Nucleus fraction			Cytoplasm fraction				nucleus fraction			cytoplasm fraction
1.04006	1.97246	0.498846			U6	83.8849	95.7394	91.879	16.1151	4.26056	8.12103		95.6288	96.143	95.742	4.37119	3.857	4.258
0.868541	1.69349	0.399611			Gapdh	8.01819	7.66755	8.4368	91.9818	92.3324	91.5632		9.14074	8.74101	9.61795	90.8593	91.259	90.3821
1.10701	2.18859	0.340722			βFaar	40.583	41.1337	39.2678	59.417	59.8663	60.7322		32.2646	37.0124	34.0253	67.7354	62.9876	65.9747

## Sheet: Fig.S1
e
	control			db/db
islet	0.890899	1.08173	1.03766	0.141565	0.176312	0.164791
liver	1.11729	0.846745	1.05702	1.18191	1.16205	0.82169
WAT	0.981539	1.02322	0.995241	0.185218	0.166697	0.181404
BAT	1.01162	0.93088	1.06191	0.835433	1.05458	0.830353
muscle	0.911722	0.97716	1.12246	0.816014	0.725309	0.509328
kindey	0.904379	1.00347	1.06069	0.331022	0.541488	0.596668
heart	1.07923	0.952638	0.972655	0.838956	1.02574	0.766664
brain	0.979922	1.03725	0.982824	1.19058	1.12983	0.89339
g
	Nucleus fraction			Cytoplasm fraction
U6	99.8765	99.7585	99.8947	0.123456	0.241546	0.105282
Gapdh	7.91654	7.05345	7.37825	92.0835	92.9466	92.6218
βFaar	40.583	34.891	37.9391	59.417	65.109	62.0609

## Sheet: Fig.2
a							c	0	0.5		d	vehicle	IL-1β+TNF-α
	MIN6			islet				0.93815	0.399027			1.01365	0.355492
0	1.01556	0.947548	1.0369	1.0209	0.986122	0.992981		0.991642	0.399027			1.0207	0.341011
0.5	0.161799	0.184574	0.201978	0.266678	0.263007	0.26119		1.07021	0.433636			0.965644	0.333993
b										f
	MIN6			islet						control	db/db
vehicle	0.9778	1.0634	0.9762	1.12	0.96	0.99				29.2	62.5
IL-1β+TNF-α	0.283	0.2574	0.2192	0.302	0.297	0.262				29.2	62.5
										29.2	62.5
e										29.2	62.5
0	0.5	2	8		0	0.5	2	8		29.2	66.7
0.943874	1.74917	2.33486	6.07689		0.961483	1.61702	2.69937	7.45094		29.2	66.7
1.04006	1.5874	2.30271	5.18137		1.03766	1.49831	2.85961	7.7007		29.2	66.7
1.01866	1.31646	2.31873	4.86801		1.00231	1.52979	2.38992	7.4005		33.3	66.7
										33.3	66.7
i										33.3	66.7
control	0.5 mM PA	0.5 mM PA + si-Dnmt3a	0.5 mM PA + si-Dnmt3b							33.3	66.7
1.01799	0.283035	0.902742	0.698526							33.3	66.7
0.949815	0.265918	0.859986	0.842288							33.3	66.7
1.0322	0.297107	0.842288	0.854046							33.3	79.2
										37.5	79.2
										37.5	79.2
										37.5	79.2
										37.5	79.2
										37.5	79.2
										37.5	79.2
										37.5
	bisulfite sequencing data
		>control_1 TtTaatgagaaaaattatTtggTTTcgggcgTTaTtttTtaTagTTaTagTatTtTcggTaggggTagaggagagTgagggtgaaTagaggTaaTTgggagTgaTggaTaaTacgTTtgaTaTttTgTTtTtgTTTtTaaagTTttttTtcgaaTggggTaTtagggaTaTgtagTgagtggTTggggtTtTTgTTggggaTcgaTTtTtaaggaTTTgTgaaTtTgtTTttggggaTgaggTgTagTTaTTTgaTTTaTTgaggTaggggTtTTagTTtgTtT >control_2 TtTaatgagaaaaattatTtggTTTcgggcgTTaTtttTtaTagTTaTagTatTtTcggTaggggTagaggagagTgagggtgaaTagaggT…	>palmitate_1 TtTaatgagaaaaattatTtggTTTcgggcgTTaTtttTtaTagTTaTagTatTtTTggTaggggTagaggagagcgagggtgaaTagaggTaaTTgggagcgaTggaTaaTacgTTtgaTaTttcgTTtTtgTTTtTaaagTTttttTtcgaaTggggTaTtagggaTaTgtagTgagtggTcggggtTtTTgTTggggaTTgaTTtTtaaggaTTcgcgaaTtcgtTTttggggacgaggTgTagTTaTTTgaTTTaTTgaggTaggggTtTTagTTtgTtT >palmitate_2 TtTaatgagaaaaattatTtggTTTcgggcgTTaTtttTtaTagTTaTagTatTtTcggTaggggTagaggagagcgagggtgaaTag…

## Sheet: Fig.S2
a								b
	MIN6			islet
2.5	1.0758	1.06837	0.855836	0.846504	1.06407	0.940438		2.5	33
33.3	0.896763	0.78717	0.706489	0.847211	0.789816	0.88436		1.01365	0.821442
								1.0207	0.99739
c								0.965644	0.844536
0	0.5
25	50
25	50
25	50
25	50
25	50
25	58.3
25	58.3
25	58.3
25	62.5
25	62.5
25	62.5
29.2	62.5
29.2	62.5
29.2	62.5
33.3	62.5
33.3
	bisulfite sequencing data
		>dbC_1 GTGCAGGCTTGACGCCTGCGTTCGACGATTTTTATGAGAAAAATTATTTGGTTTCGTGCGTTATTTTTTATAGTTATAGTATTTTCGGTAGGGGTAGAGGAGAGCGAGGGTGAATAGAGGTAATCGGGAGCGACGGATAATACGTTTGATATTTCGTTTTTGTTTTTAAAGTTTTTTTTCGAACGGGGTATTAGGGATACGTAGCGAGTGGTCGGGGTTTTCGTTGGGGATTGATTTTTAAGGATTCGCGAATTCGTTTTTGGGGACGAGGTGTAGTTATTTGATTTATTGAGGTAGGGGTTTTAGTTTGTTAATCTCTGGAAGATCCGCGCGTACCGAGTTCTAATTCACTGGCCGTCGTTTTACAACGTCGTGACTGGGAAAACCCTGGC…	>db_1 TTTAATGAGAAAAATTATTTGGTTTTGTGTGTTATTTTTTATAGTTATAGTATTTTTGGTAGGGGTAGAGGAGAGTGAGGGTGAATAGAGGTAATTGGGAGCGACGGATAATATGTTTGATATTTTGTTTTTGTTTTTAAAGTTTTTTTTTGAATGGGGTATTAGGGATACGTAGCGAGTGGTTGGGGTTTTTGTTGGGGATTGATTTTTAAGGATTCGCGAATTTGTTTTTGGGGACGAGGTGTAGTTATTTGATTTATTGAGGTAGGGGTTTTAGTTTGTT >db_2 TTTAATGAGAAAAATTATTTGGTTTCGTGTGTTATTTTTTATAGTTATAGTATTTTTGGTAGGGGTAGAGGAGAGTGAGGGTGAATAGAGGTAATTGGGAGTG…

## Sheet: Fig.3
a								b
	Ins1			Ins2				si-NC	si-βFaar	vehicle	oe-βFaar
si-NC	1.10445	0.948246	0.954842	1.17284	0.907519	0.939523		1183.73	489.32	989.83	2872.63
si-βFaar	0.436282	0.41851	0.385108	0.244855	0.25349	0.244855		1097.53	452.72	978.63	2938.63
vehicle	1.32562	0.95705	0.788218	1.30737	0.63581	1.20303		997.53	468.65	1072.78	3032.31
oe-βFaar	2.26577	2.49666	2.28153	37.5307	39.1245	36.6386
c
	si-NC			si-βFaar			vehicle			oe-βFaar
2.5	2.74201	2.94749	3.49543	2.14764	1.87367	2.05632	2.60502	3.15297	2.12557	3.56393	4.04338	3.63242
33.3	6.14064	6.35982	5.26393	4.71598	5.04475	4.4968	6.25023	6.25023	7.12694	10.6338	10.853	10.1954
d					e					f
sg-control	sg-βFAAR	vehicle	oe-βFAAR		sg-control	sg-βFAAR	vehicle	oe-βFAAR			1 mmol/l			16.7 mmol/l
0.983683	0.257637	0.98679	7.3879		835.366	413.974	825.563	1243.98		sg-control	0.874893	0.867893	0.937687	3.38763	2.98479	3.26575
0.993789	0.256733	1.0389	7.22298		846.214	398.147	901.364	1342.38		sg-βFAAR	0.845637	0.65637	0.86533	1.66783	1.39878	1.77892
1.08379	0.221387	0.923789	8.38129		857.094	383.197	832.382	1213.14		vehicle	0.847	0.7389	1.06279	3.23689	2.88391	2.93479
g
	si-NC			si-βFAAR			vehilce			oe-βFaar
2.5	0.527975	0.554827	0.499931	0.454002	0.445127	0.452888	0.579741	0.401408	0.41896	0.552147	0.443756	0.595131
33.3	1.01762	0.952104	0.980492	0.668839	0.659591	0.660844	0.942693	0.84556	1.25846	3.89515	3.66644	3.42556
h
	si-NC			si-βFaar			vehicle			oe-βFaar
Creb1	0.972655	0.993092	1.03526	0.240927	0.195693	0.20829	0.920188	1.10957	0.97942	6.77396	8.1681	7.72749
NeuroD1	1.03766	0.903335	1.06683	0.255253	0.273573	0.281265	1.01866	1.03288	0.950439	8.9797	10.0329	11.5248
j	oe-control										Len-βFaar										KO-control										βFaar-KO
0	5.9	5.4	7.8	6.5	6.2	7.8	6.3	8.2	7.9		7.2	7.3	5.6	7.5	6.3	8.2	6.3	5.3	9.2		4.9	5.3	12.6	8.3	7.5	9.7	5.8	6.3	6.1		6.7	5.3	5.9	6.8	5.4	7.8	5.4	6.5	6.2
15	34.5	33.2	29.5	28.4	28.9	34.2	27.4	32.5	30.7		32.4	33.4	34.5	28.3	28.3	27.3	30.2	29.2	29.3		33.6	33.8	30	27.4	26.6	27.3	29.8	33.2	34.2		33.4	33.4	28.7	27.4	27.2	24.5	26.6	33.4	33.7
30	22.5	30.2	20.4	20.4	22.2	20.5	25.6	23.4	22.3		20.3	19.3	18.7	14.3	20.3	20.3	22.2	22.2	17.3		22.3	23.1	18.7	19.4	23.2	24.8	24.3	28.7	28.7		27.4	30.2	26.7	26.3	26.3	24.5	28.5	28.3	27.3
60	17.4	16.4	14.2	18.9	18.9	16.7	19.3	17.8	17.4		12.3	18.2	12.4	11.7	14.5	15.3	14.5	11.2	15.3		16.6	16.8	15.2	14	11.7	17.1	35	13.1	11.5		20.8	26.8	22.8	23.2	21.7	20.8	21.4	16.3	16.3
90	10.4	10.9	12.3	12.4	13.2	12.9	9.4	8.3	10.3		12.3	6.4	12.3	10.3	8.3	9.1	14.3	12.5	10.9		11.3	14.2	15.1	13.2	13.8	14.1	10.8	7.5	11.9		13.4	15.3	13.4	13.7	10.9	11.3	18.3	12.1	10.3
120	7.8	6.4	6.9	7.8	7.2	11.2	10.3	6.2	7.8		7.3	6.9	11.2	8.3	6.3	6.3	7.9	7.8	11.2		8.7	10.5	7.3	9.3	7.2	6.8	8.2	5.9	7.6		8.8	9.3	9.3	8.6	9.2	8.3	10.3	9.2	10.9
oe-control	Len-βFaar	KO-control	βFaar-KO
2.019	1.844	2.01	2.326
2.133	1.832	2.154	2.623
1.859	1.889	1.984	2.301
1.99	1.587	1.865	2.29
2.051	1.707	1.85	2.156
2.089	1.754	2.078	2.065
2.05	1.982	2.534	2.426
1.952	1.805	1.898	2.177
1.97	1.852	2.021	2.128
k
	oe-control									Len-βFaar									KO-control									βFaar-KO
0	1.41892	1.37189	1.36639	1.53764	1.2649	1.5759	1.63684	1.66822	1.35383	1.23573	1.2379	1.17289	1.36579	1.43674	1.31898	1.52343	1.36874	1.26899	1.32395	1.5341	1.48156	1.69171	1.55512	1.57613	1.1138	1.06126	1.15583	1.3379	1.2622	1.72402	1.56634	1.41627	1.52387	1.267	1.09691	1.16287
5	3.64865	5.63298	4.32641	4.89327	5.6619	5.3267	6.25738	4.7484	5.34789	7.32791	6.13115	5.32141	6.31628	5.94882	6.32698	4.62386	5.32768	6.384	4.85626	4.83525	4.81423	5.64611	3.68814	6.80373	3.73017	3.68814	3.56205	3.16781	2.87128	3.86087	2.91641	2.90319	3.87213	2.80908	3.50436	3.54639
15	1.72297	3.2377	2.93682	2.68274	3.36809	4.28609	3.37489	4.01349	3.93729	4.1649	4.76928	4.12635	5.216	4.1639	4.1094	3.78193	3.18629	4.17389	2.72324	2.6707	2.89136	3.69171	2.75297	2.66891	2.49028	3.52002	3.66713	1.89278	2.18735	2.13481	2.00872	2.22938	2.20837	2.21887	1.54461	2.09278
30	1.18243	1.52533	1.7137	1.6629	2.16842	1.83258	2.0174	1.13809	1.25359	1.73764	1.53798	1.29832	1.34638	1.67237	1.53268	1.43664	1.61237	1.92464	1.43953	1.49207	1.49207	0.998215	1.04025	1.90186	1.59715	1.89136	1.9544	1.19786	1.2504	1.22938	1.14532	1.34496	1.29243	0.9772	1.37649	1.93517
oe-control	Len-βFaar	KO-control	βFaar-KO
61.32	123.1	84.57	59.75
97.59	120.2	84.67	61.41
85.43	104.2	87.14	69.17
86.55	126.1	100.2	59.49
104	112.8	73.76	63.27
111.2	113.6	102.6	70.15
108.3	96.54	73.87	59.3
98.49	95.3	88.5	58.66
102.1	117.7	90.1	70.18
l
	oe-control			Len-βFaar			KO-control			βFaar-KO
Ins1	1.06437	0.939523	1	2.54324	2.92141	2.47369	1.04187	0.999424	0.958711	0.430712	0.35228	0.458437
Ins2	1.00463	1.02574	0.97041	10.1495	10.9536	10.8779	0.956119	1.06088	0.983	0.317088	0.285776	0.264797
m
	oe-control			Len-βFaar			KO-control			βFaar-KO
2.5	10.8692	9.32469	9.3297	11.3297	10.3986	12.9383	9.83789	10.3897	9.83784	8.93787	9.78753	8.73863
33.3	22.7429	21.3269	22.3683	33.3299	30.1309	30.1369	21.8398	22.3885	20.7389	15.3788	15.3699	14.4699

## Sheet: Fig.S3
a					c								d
si-NC	si-βFaar	vehicle	oe-βFaar			Ins1			Ins2				si-NC	si-βFaar	vehicle	oe-βFaar
0.972655	0.240927	1.07827	160.063		si-NC	1.07674	0.990801	0.937354	0.968171	0.922316	1.11987		1189.98	463.82	1268.63	2768.63
0.993092	0.195693	0.9384	168.783		si-βFaar	0.571701	0.457973	0.552227	0.373712	0.329877	0.267943		1327.83	437.87	1368.22	2679.26
1.03527	0.20829	0.99832	165.638		vehicle	0.974905	1.01631	1.00928	0.974905	1.24257	0.825496		1389.92	471.63	1268.78	2586.82
b					oe-βFaar	6.83686	6.37901	6.37901	34.6152	26.4159	36.8434
si-NC	si-βFaar	vehicle	oe-βFaar		e
0.895025	0.286512	0.9394	193.379			si-NC			si-βFaar			vehicle			oe-βFaar
0.946058	0.183858	0.95234	200.638		2.5	2.01704	2.55046	2.84828	1.39134	1.44095	1.80623	2.84867	2.21892	1.77474	3.21522	3.57158	3.73727
1.18099	0.195693	0.99384	206.638		33.3	5.92245	6.54748	8.78953	5.69893	3.66483	4.53414	6.2682	6.12593	6.4738	13.9251	13.4447	14.1016
f					g
si-NC	si-βFaar	vehicle	oe-βFaar		sg-control	sg-βFAAR	vehicle	oe-βFAAR
133.33	127.78	133.33	111.11		1.03863	0.32365	0.98763	120.383
130.56	130.56	123.33	122.78		1.02894	0.291897	0.978722	134.983
112.78	135	111.67	130.56		0.9983	0.28736	1.03897	129.379
h
	si-NC			si-βFaar			vehicle			oe-βFaar
Pdx1	0.952638	1.08673	0.965936	0.911722	0.999171	0.89296	0.997692	1.03288	0.97041	1.12246	1.05458	0.983957
MafA	1.02101	0.913831	1.07177	1.19472	0.92445	1.09936	0.937354	1.02574	1.04006	1.17827	1.10701	1.05458
Pax6	0.990801	1.00463	1.00463	1.03049	0.974905	0.902923	0.97942	0.965936	1.05702	1.11729	1.11729	1.0487
Nkx6.1	0.968171	0.922316	1.11987	0.80107	0.933033	0.970551	0.974905	1.04258	0.925496	1.08172	0.925496	1.15136
k
oe-control	Len-βFaar	KO-control	βFaar-KO
0.949815	79.2892	0.951204	0.190936
1.0322	88.5888	1.0776	0.220853
1.01799	82.0853	0.971191	0.194948
l
weeks	oe-control									Len-βFaar									KO-control									βFaar-KO
0	27	25	24	25	23	22	24	24	25	24	24	25	24	24	23	23	23	25	25	24	26	25	24	23	23	23	24	25	23	23	24	25	24	24	24	22
2	22	24	23	23	24	23	23	25	24	23	24	24	24	24	23	25	25	23	25	24	25	24	25	24	24	23	23	24	24	24	23	23	24	23	25	23
4	23	25	24	24	24	25	23	26	24	24	23	25	24	24	23	24	26	24	25	25	25	24	22	24	25	24	22	24	23	25	24	23	24	24	24	23
6	23	24	24	24	24	24	23	25	24	23	25	26	23	24	23	24	25	25	23	24	24	24	24	24	23	25	24	25	24	26	24	24	24	25	24	24
8	25	26	27	27	26	25	24	24	25	25	26	26	25	25	25	25	27	27	24	25	25	25	26	25	24	25	24	26	25	25	26	25	24	27	25	25
10	25	28	27	27	27	26	26	27	26	28	27	27	25	25	26	26	27	28	26	26	27	26	25	26	27	28	27	27	26	28	25	26	25	26	26	27
12	25	28	28	28	28	26	27	27	27	26	27	28	25	27	27	26	28	29	27	27	28	29	27	27	26	28	26	28	26	27	26	26	26	26	28	28
14	26	29	28	28	26	27	28	27	28	29	27	27	27	26	27	26	28	29	28	29	27	29	27	26	28	27	28	28	28	28	27	27	27	27	28	29
16	27	29	29	31	28	29	29	30	29	30	28	30	27	28	26	29	30	30	29	28	29	30	28	28	28	29	30	29	30	29	28	27	28	28	29	29
m
Weeks	oe-control									Len-βFaar									KO-control									βFaar-KO
0	7.3	6.5	5.4	5.4	5.4	6.3	7.3	6.8	7.3	6.4	5.6	6.4	7.6	5.3	6.6	7.3	5.6	5.8	6.3	6.5	5.4	6.1	5.9	6	7.1	6.3	7.2		6.3	6.2	7.2	5.8	6.4	5.8	6.3	6.8
2	5.8	7.2	6.8	6.5	5.3	6.4	5.9	5.7	6.5	5.4	6.9	6.1	5.4	6.6	7.3	6.1	5.7	6.9	6.2	6.3	6.4	6.1	5.6	6.4	5.8	6.2	7.1	7.2	6.6	6.8	5.9	6.3	5.9	5.8	6.8	5.8
4	6.3	6.3	5.4	5.3	6.2	7.2	5.8	7.1	6.5	7.3	5.3	6.3	6.2	6.9	6.4	6.7	7.2	5.1	6.3	6.4	5.6	6.1	6.2	6.9	6.2	7.1	6.3	6.9	5.9	7.1	6.2	6.8	6.3	5.4	5.8	6.1
6	6.2	7.3	6.3	5.9	6.6	5.8	7.2	6.2	6.3	6.4	7.2	5.8	6.4	6.8	7.1	6.3	5.6	6.3	6.3	7	6.4	6.4	6.4	5.9	6.4	6.3	6.4	6.2	6.7	5.9	6.9	6.3	7.1	6.3	5.8	6.8
8	7.4	5.3	6.7	5.7	6.9	7.3	6.3	6.3	6.3	6.8	5.4	5.9	6.5	7.2	7	6.2	6.8	6.9	6.9	6.4	6.5	6.7	5.9	6.5	6.5	7.1	6.2	7.1	5.9	5.7	6.3	6.6	6.8	6.4	7.1	6.3
10	6.3	6.2	7.4	6.5	6.4	6.5	6.4	6.1	7.2	6.5	7.4	6.9	7.3	6.5	6.6	6.3	5.3	7.2	6.5	6.4	6.4	6.3	6.5	6.4	6.9	6.9	7.3	5.9	6.8	6.9	7.2	6.8	6.8	7.1	5.9	6.3
12	6.9	6.5	7.2	6.4	6.8	6.5	5.3	7.3	6.3	6.9	6.9	7.3	6.3	6.6	6.9	6.5	6.4	5.9	6.5	5.9	7.2	6.4	6.4	6.8	6.7	6.4	6.8	6.3	7.1	6.3	6.8	6.4	6.5	6.5	6.8	6.8
14	7.3	7.4	6.4	6.7	6.3	7.2	5.8	6.3	5.9	6.5	6.5	6.9	6.4	6.3	6.9	6.5	6.9	6.9	7.3	6.4	6.5	6.7	6.5	7.1	6.5	6.4	5.9	7.1	6.9	6.9	6.3	5.9	6.5	6.8	6.4	7.3
16	6.7	6.6	6.5	6.1	7.2	6.4	6.7	7.2	5.9	6.4	6.1	6.5	6.9	7.2	6.5	6.2	6.4	7.4	6.4	6.9	7.1	6.5	6.9	6.9	6.4	6.5	6.3	6.9	6.3	7.2	6.8	7.1	6.8	5.4	6.5	6.8
o
oe-control	Len-βFaar	KO-control	βFaar-KO
10.2222	9.72222	10.7778	8.77778
9.83333	10.6667	12.0556	10.5
9.77778	9.94444	11.6667	11.5556
8.66667	12.2222	12.4444	11.8333
9.55556	11	10.5556	10.3333
12.2222	9.72222	9.38889	10.5
14.5556	11.2778	8	11.9444
9.66667	8.66667	9.33333	8.44444
10.5	11.6667	8.77778	9.38889
10.0556	11.2778	8.27778	12.2222
p
	oe-control			Len-βFaar			KO-control			βFaar-KO
Creb1	1.04221	1.05676	0.90103	6.57191	7.97958	8.61179	0.98267	1.03846	0.9378	0.4363	0.43678	0.38379
NeuroD1	1.04909	0.978836	0.972074	10.7466	11.2029	11.6972	1.0397	0.928938	0.9936	0.2784	0.32178	0.29738

## Sheet: Fig.4
a
vehicle	oe-βFaar	si-NC	si-βFaar
28.7	19.1	28.8	40
27.3	19.7	29.1	43.7
28.1	20.1	27.9	41.8
b
si-NC	si-βFaar	vehicle	oe-βFaar
8.82353	20.7317	11.1111	1.42857
12.5	23.5955	10.9756	2.5641
13.5802	28.2609	12.6582	1.16667
c
sg-control	sg-βFAAR	vehicle	oe-βFAAR
8.35	23.82	9.97	2.78
8.28	24.87	8.73	1.72
8.88	25.93	9.23	2.83
g
KO-control	βFaar-KO	oe-control	Len-βFaar
3.41921	18.9035	3.35932	0.555754
3.26188	19.2668	2.94882	0.526263
2.98462	20.6397	3.38693	0.492611

## Sheet: Fig.S4
a
	si-NC						si-βFaar						vehicle						oe-βFaar
0	0.294	0.265	0.335	0.285	0.311	0.304	0.346	0.332	0.351	0.342	0.325	0.337	0.318	0.318	0.314	0.336	0.343	0.307		0.325	0.314	0.302	0.341	0.301
24	0.626	0.432	0.388	0.535	0.647	0.493	0.464	0.425	0.437	0.398	0.443	0.45	0.413	0.412	0.419	0.441	0.481	0.444		0.465	0.484	0.542	0.545	0.575
48	1.5412	1.4896	1.1972	1.1908	1.2096	1.2648	1.0104	1.1844	1.0896	1.0944	0.9668	1.1316	1.0984	1.1928	1.5504	1.3036	1.3196	1.246		1.592	1.5428	1.5116	1.5924	1.4548
72	1.76	1.3835	1.3985	1.355	1.3585	1.446	1.215	1.112	1.0675	1.061	1.042	1.024	1.378	1.5395	1.395	1.362	1.344	1.2935		1.6545	1.597	1.708	1.723	1.4745
b					c
si-NC	si-βFaar	vehicle	oe-βFaar		0 mmo/l PA	0.5 mmo/l PA	0.5 mmol/l PA & oe-βFAAR
18.2927	45.6522	16.6667	4.16667		17.6	31.8	19.2
19.5652	51.6129	15.625	3.38983		18.2	33.5	19.3
14.2857	58.0357	18.4211	1.31579		17.2	31.7	19.6
d
oe-control	Len-βFaar	KO-control	βFaar-KO
1.84778	2.31444	1.86889	1.59778
1.91222	2.51889	1.76889	1.47556
1.90889	2.43556	1.92667	1.64778

## Sheet: Fig.5
b			c			d
control	Len-βFaar		control	Len-βFaar		control	Len-βFaar
0.952047	74.3248		1.49263	1.13509		14.2738	7.91548
1.03462	79.1091		1.29477	1.19411		9.64167	7.09841
1.01333	83.6197		1.48222	0.663006		10.7702	9.93016
			1.39544	1.07956		14.6762	7.89841
			1.52387	1.21146		9.14762	8.17103
			1.41974	0.98236		9.57579	9.42302
			1.34684	1.18716		13.3952	8.24365
			1.10732	0.892108		11.8992	9.35
			1.51693	0.697719		11.902	7.64444
e
Time (min)	control										Len-βFaar
0	11.9	14.4	8.9	5.3	7.9	6.3	9.9	10.2	6.7		7.4	6.3	11	6.3	10.9	9.8	10.9	10	5.7
15	26.8	28.6	28.7	21.1	35	28.1	20	24.2	23.1		23.9	27.8	25.9	25.8	21.6	25.1	18.4	26.3	22.7
30	27.1	35	27.4	19.5	35	28.7	22.6	24.8	25.1		20.7	20.8	17.9	20.4	21.8	21.2	16	21.8	17.4
60	19.4	29.3	23.3	17	20.8	16.1	12.4	18.1	19.2		18.1	13.7	10.1	16.9	18.8	17.7	10.3	14.4	9.4
90	16.3	19.9	10.4	8.2	14.2	14.7	11.9	11.3	6.2		17.8	7.7	8.4	7.2	10.2	15.9	7.9	14.3	12.3
120	9.7	10.4	9.1	6	9.2	6.7	13.5	16.9	5.3		8.8	5.6	8.8	6.7	9.3	6.8	8.4	8.6	11.7
control	Len-βFaar
2.318	2.089
2.957	1.658
2.261	1.561
1.641	1.717
2.56	1.906
2.139	2.037
1.814	1.39
2.133	1.95
1.803	1.601
f	control										Len-βFaar
0	9.1	9.3	7.1	6.6	9.7	6.9	7.1	7.3	7.3		7.9	9.1	8.4	6.9	8.5	6.9	7.1	8.2	7.1
15	8.7	7.4	6.6	6.4	7.3	9.7	6.6	6.4	6.1		4.2	4.3	3.8	7.3	6.5	4.4	4.1	5.4	4.3
30	6.1	3.2	4.9	4.8	4.5	4.7	3.4	4.2	3.7		2.4	2.5	2.7	2.2	4.1	3.2	2.3	4.5	2.9
60	5	4.5	4.6	5.6	5.4	5.8	6.3	4.2	5.9		4.3	4.5	5.3	4	3.6	5.3	3.6	5.3	4.8
90	8.3	5.6	7.4	7.4	5.6	6.2	5.7	6.2	7.3		5.3	6.3	5.6	5	5.1	6.2	4.8	6.7	5.3
control	Len-βFaar
0.6105	0.3848
0.4718	0.4185
0.5115	0.4238
0.5325	0.4058
0.5295	0.438
0.57	0.4418
0.5033	0.3465
0.54643	0.5033
0.516	0.4065
g
	control			Len-βFaar
2.5	0.97328	0.89373	1.03943	1.35624	1.03783	1.10839
33.3	2.36984	2.39347	2.92819	4.58592	4.83561	4.9285
h
	control			Len-βFaar
2.5	0.2783	0.27182	0.29163	0.34613	0.34617	0.3823
33.3	0.782176	0.86373	0.73573	1.3562	1.42632	1.52873
i
oe-control	Len-βFaar
7.65568	1.08293
7.90097	0.98227
7.35033	0.933272

## Sheet: Fig.S5
a
	control			Len-βFaar
liver	0.984597	1.07744	0.937965	1.12319	1.03355	0.957673
WAT	0.949769	1.0109	1.03933	0.994687	1.05872	1.04414
BAT	1.06966	0.918375	1.01196	1.12544	0.9205	1.05007
muscle	1.03965	0.983571	0.976777	1.07631	0.838627	0.990412
kindey	0.990764	0.997655	1.01158	0.915911	1.03762	1.04484
heart	0.970094	0.997367	1.03254	0.995065	1.06648	1.00199
brain	0.979279	1.02086	0.999856	0.9137	0.965797	0.939387
b					c
weeks	control	Len-βFaar				control										Len-βFaar
0	0	0			0	27	25	24	25	23	22	24	24	25		24	24	25	24	24	23	23	23	25
1	16.33	15.5			1	28	26	29	25	27	24	24	24	26		24	24	25	24	26	26	28	26	26
2	38.5	39.83			2	30	27	30	27	27	26	25	25	27		26	27	26	25	26	27	25	28	28
3	63.67	67.67			3	32	29	30	28	27	28	26	26	29		35	30	32	28	27	24	23	25	28
4	86.83	89.33			4	35	30	32	28	27	27	28	28	30		32	31	33	28	32	28	28	32	28
5	110	115.83			5	35	30	32	28	27	28	27	29	32		31	32	31	29	32	33	30	30	28
6	135.67	142.17			6	36	31	32	30	29	29	30	31	33		30	34	35	30	33	34	30	31	32
7	164.67	169.5			7	37	34	33	32	30	30	31	32	35		32	32	32	31	35	36	31	38	34
8	192.83	197.17			8	40	36	34	35	31	31	34	34	36		35	35	32	33	36	37	32	32	40
9	219.33	220.17			9	41	36	36	37	34	33	38	37	36		39	37	38	34	37	37	33	32	41
10	237.17	239.05			10	43.3	38.1	38	40	35	35	39	39	38		41	39	40	36	37	38	36	41	43
11	255	255.05			11	44.7	38.8	41	42	39	38	42	42	39		41	40	41	37	39	38	38	42	44
12	266.67	264.72			12	46	40	44	43	41	39	45	47	41		43	43	44	39	42	38	42	43	45
13	274	270.88			13	48	42	46	44	42	40	46	47	42		44	45	46	42	45	40	44	45	47
14	284.5	280.22			14	49	44	47	46	45	42	50	51	45		46	47	48	44	47	42	47	48	49
15	296.25	292.47			15	50	46	48	47	46	45	52	53	47		49	50	50	46	49	44	49	49	50
16	307.03	302.14			16	52	48	50	48	48	47	52	54	48		51	52	52	47	50	46	50	50	52
d				f
control	Len-βFaar			weeks	control										Len-βFaar
1.793	2.362			0	7.3	6.5	5.4	5.4	5.4	6.3	7.3	7.6	7.3		6.4	5.6	6.4	7.6	5.3	6.6	7.3	5.6	7.9
2.183	1.783			2	6.2	6.3	4.5	4.8	6.4	6.3	7.2	7.3	6.3		6.4	6.4	6.7	7.4	6.9	6	6.5	7.3	6.9
1.793	1.578			4	7.3	6.7	5.7	6.3	6.7	7.3	7.4	8.3	7.3		7.5	5.4	6.2	6.7	6.3	5.4	7.8	7.3	6.8
2.572	1.734			6	7.3	7.4	6.9	6.3	7.4	6.7	7.3	5.8	8.5		5.8	5.7	5.8	7.5	6.4	8.3	7.8	6.3	8.1
1.573	1.94			8	8.3	7.3	7.2	8.3	8.4	10	8.2	9.9	7.9		7.8	10.8	8.3	7.4	8.4	10.3	10.9	8.2	7.3
2.368	2.532			10	8.4	6.8	10.2	9.2	7.3	8.4	10	9.9	7.5		10.1	8.2	8.2	7.8	9.2	8.7	7.2	8.4	9.2
2.178	1.578			12	10.8	8.2	10.8	10.2	10.8	9.8	12	7.6	6.3		9.1	11.2	7.5	11.2	9.2	8.4	9.9	8.2	10.2
1.793	1.893			14	9.3	8.3	7.2	8.3	8.2	10	12.5	8.9	7.5		8.3	10.3	9.2	8.3	7.9	9.3	10.3	8.4	9.2
1.463	1.704			16	11.2	8.2	10.2	8.6	8.3	7.3	7.5	9.9	7.5		10.3	11.5	8.2	7.5	8.3	7.9	7.2	8.4	10.3

[truncated: 4 more sheets: Fig.6, Fig.S6, Fig.7, Fig.S7]
